# Supplementary material for: Multidrug-resistant Escherichia coli isolated from patients and surrounding hospital environments in Bangladesh: A molecular approach for the determination of pathogenicity and resistance
Source: Heliyon. 2023 Nov 7;9(11):e22109. doi: 10.1016/j.heliyon.2023.e22109 (PMC10679508; doi:10.1016/j.heliyon.2023.e22109)
Supplement: Multimedia component 3 [file mmc3.xlsx]

## Sheet: Supplimentary
Supplementary Table-S3-The antimicrobial resistance profiles of 117 ESBL EC isolates
Name of Antibiotic	Ampicillin (AMP)	Cefuroxime (CXM)	Cefotaxime (CTX)	Cefepime (FEP)	Aztreonam (ATM)	Meropenem (MEM)	Gentamicin (CN)	Nitrofurantoin (F)	Tetracycline (TE)	Tigecycline (TGC)	Ciprofloxacin (CIP)	Sulfamethoxazole-Trimethoprim (SXT)	Chloramphenicol (C)	Azithromycin (AZM)	Fosfomycin (FOS)
Conc. µg	10	30	30	30	30	10	10	300	30	15	5	25	30	15	50
Isolate-ID	1	2	3	4	5	6	7	8	9	10	11	12	13	14	15
LEH-1	R	R	R	R	R	S	S	S	R	S	R	R	S	R	S
LEH-2	R	R	R	R	R	S	R	R	R	S	R	R	S	R	S
LEH-20	R	R	R	R	R	R	R	R	S	S	R	R	S	R	R
LEH-21	R	R	R	R	R	S	S	S	S	S	R	R	S	R	R
LEH-22	R	R	R	R	R	S	S	S	S	S	S	R	R	R	R
LEH-23	R	R	R	R	R	R	R	R	R	R	R	R	S	R	S
LEH-24	R	R	R	R	R	R	R	R	R	S	R	R	S	R	R
LEH-25	R	R	R	R	R	R	R	R	R	S	S	R	R	R	S
LEH-26	R	R	R	R	R	R	R	S	S	S	R	R	S	R	S
LEH-27	R	R	R	R	R	S	S	S	S	S	R	S	S	S	S
LEH-28	R	R	R	R	R	S	S	R	R	R	R	S	S	S	S
LEH-38	R	R	R	R	R	R	R	S	S	S	R	R	R	R	S
LEH-39	R	R	R	R	R	R	R	S	S	S	R	R	R	R	S
LEH-40	R	R	R	R	R	R	R	S	S	S	R	R	S	R	S
LEH-41	R	R	R	R	R	R	R	R	S	S	R	R	S	R	S
LEH-42	R	R	R	R	R	R	R	S	S	S	R	R	S	R	S
LEH-43	R	R	R	R	R	R	R	S	S	S	R	R	R	R	S
LEH-44	R	R	R	R	R	R	R	R	S	S	R	R	S	R	S
LEH-45	R	R	R	R	R	R	R	S	R	S	R	R	S	R	S
LEH-60	R	R	R	R	R	R	R	R	R	R	R	R	S	R	S
LEH-61	R	R	R	R	R	R	R	S	R	S	R	R	S	R	S
LEH-62	R	R	R	R	R	R	R	S	S	S	R	R	R	R	S
LEH-63	R	R	R	R	R	R	R	R	R	S	R	R	R	R	S
LEH-64	R	R	R	R	R	R	R	S	R	S	R	R	S	R	R
LEH-65	R	R	R	R	R	S	S	S	S	S	S	S	S	S	S
LEH-66	R	R	R	R	R	S	S	R	R	R	R	R	S	R	R
LEH-67	R	R	R	R	S	S	S	S	R	S	S	S	S	R	S
LEH-68	R	R	R	R	R	S	S	S	S	S	S	S	S	R	S
LEH-69	R	R	R	R	R	R	S	S	S	S	R	S	R	R	S
LEH-70	R	R	R	R	R	S	S	S	S	S	S	S	S	R	S
LEH-71	R	R	R	R	R	S	S	S	R	S	S	S	R	R	S
LEH-72	R	R	R	R	R	R	S	S	S	S	S	S	S	R	S
LEH-73	R	R	R	R	R	S	S	S	R	S	R	R	S	R	S
LEH-74	R	R	R	R	R	S	S	S	R	S	R	R	S	R	S
LEH-75	R	R	R	R	R	S	S	S	R	R	R	R	S	R	R
LEH-76	R	R	R	R	R	S	S	S	R	S	R	R	R	R	S
LEH-77	R	R	R	S	R	S	S	S	R	S	R	R	S	R	S
LEH-78	R	R	R	S	R	S	S	S	R	S	R	R	S	R	S
LEH-79	R	R	R	R	R	R	R	S	R	S	S	R	S	R	S
LEH-80	R	R	R	R	R	S	S	S	R	S	S	S	S	S	S
LEH-81	R	R	R	R	R	S	S	S	R	S	R	S	S	S	S
LEH-82	R	R	R	R	R	R	R	S	R	S	S	S	S	S	S
LEH-83	R	R	R	R	R	S	S	S	R	S	R	S	S	R	R
LEH-84	R	R	R	R	R	S	S	S	R	S	S	S	S	S	S
LEH-85	R	R	R	R	R	S	S	S	S	S	S	S	S	S	S
LEH-87	R	R	R	R	R	R	R	S	R	S	R	R	S	R	S
LEH-88	R	R	R	R	R	R	R	S	R	R	R	R	S	R	S
LEH-89	R	R	R	R	R	R	R	S	R	S	R	R	S	R	S
LEH-90	R	R	R	R	R	R	R	S	R	S	R	R	S	R	S
LEH-91	R	R	R	R	R	R	R	S	R	S	R	R	S	R	S
LEH-98	R	R	R	R	R	R	R	S	R	S	R	R	S	R	S
LEH-100	R	R	R	R	R	R	S	S	S	S	R	R	S	R	S
LEH-102	R	R	R	R	R	R	R	R	R	R	S	R	S	R	S
LEH-103	R	R	R	R	R	R	R	R	R	S	S	R	S	R	S
LEH-104	R	R	R	R	R	R	R	R	R	S	R	S	R	R	S
LEH-105	R	R	R	R	R	R	R	R	R	S	R	R	S	R	R
LEH-106	R	R	R	R	R	R	R	R	R	R	R	R	S	R	S
LEH-107	R	R	R	R	R	R	R	R	S	S	R	R	S	R	R
LEH-108	R	R	R	R	R	R	R	S	R	S	R	S	S	R	S
LEH-109	R	R	R	R	R	R	R	R	R	S	R	S	S	R	S
LEH-110	R	R	R	R	R	R	R	S	R	R	R	R	S	R	R
LEH-111	R	R	R	R	R	R	R	S	R	S	R	S	S	R	S
LEH-112	R	R	R	R	R	R	R	R	R	S	R	R	S	R	S
LEH-128	R	R	R	R	R	R	R	R	S	S	R	S	S	R	S
LEH-129	R	R	R	R	R	R	R	R	S	S	S	R	S	S	S
LEH-130	R	R	R	R	R	R	R	S	R	S	R	R	S	R	R
LEH-131	R	R	R	R	R	R	R	S	R	S	R	R	S	R	S
LEH-132	R	R	R	R	R	R	R	S	R	S	R	R	S	R	S
LEH-133	R	R	R	R	R	R	R	S	R	S	R	R	R	R	S
LEH-134	R	R	R	R	R	S	S	R	R	S	R	R	S	R	R
LEH-135	R	R	R	R	R	R	R	R	R	R	R	R	S	R	S
LEH-136	R	R	R	R	R	R	R	S	R	S	R	R	S	R	S
LEH-137	R	R	R	R	R	R	R	S	R	S	R	R	R	R	R
LEH-138	R	R	R	R	R	S	R	R	R	S	R	R	S	R	S
LEH-139	R	R	R	R	R	S	R	R	R	S	R	R	S	R	S
LEH-140	R	R	R	R	R	S	R	S	R	S	R	R	S	R	S
LEH-141	R	R	R	R	R	S	S	S	R	S	R	R	S	S	S
LEH-142	R	R	R	R	R	S	R	S	R	S	R	R	S	R	R
LEH-143	R	R	R	R	R	R	R	S	R	S	R	R	S	R	S
LEH-144	R	R	R	R	R	R	R	R	R	S	R	R	S	R	S
LEH-145	R	R	R	R	R	S	R	S	R	S	R	R	S	R	S
LEH-146	R	R	R	R	R	S	R	R	R	R	R	R	S	R	S
LEH-147	R	R	R	R	R	R	R	R	R	S	R	R	S	R	S
LEH-148	R	R	R	R	R	S	R	R	R	R	R	R	S	R	S
LEH-149	R	R	R	R	R	R	R	S	R	S	R	R	S	R	S
LEH-150	R	R	R	R	R	S	R	R	R	S	R	R	S	R	S
LEH-152	R	R	R	R	R	R	R	S	R	S	R	R	S	R	S
LEH-159	R	R	R	R	R	R	R	R	R	S	R	R	S	R	S
LEH-160	R	R	R	R	R	R	R	R	R	S	R	R	S	R	S
LEH-161	R	R	R	R	R	S	S	S	R	S	R	R	R	R	S
LEH-162	R	R	R	R	R	S	S	S	R	S	S	S	S	S	R
LEH-163	R	R	R	R	R	S	S	S	R	S	R	R	R	S	S
LEH-164	R	R	R	R	R	S	R	R	R	S	R	R	S	R	S
LEH-165	R	R	R	R	R	S	R	S	R	S	S	S	S	S	R
LEH-166	R	R	R	R	R	S	S	S	R	S	S	S	S	S	R
LEH-167	R	R	R	R	R	S	S	R	R	S	S	R	S	S	R
LEH-168	R	R	R	R	R	R	R	R	R	S	R	R	S	R	S
LEH-169	R	R	R	R	R	R	R	S	R	S	S	R	S	R	R
LEH-170	R	R	R	R	R	S	R	R	R	S	R	R	S	R	R
LEH-192	R	R	R	S	R	S	S	S	R	R	S	R	S	S	R
LEH-194	R	R	R	R	R	S	R	R	R	S	R	R	S	R	S
LEH-195	R	R	R	R	R	S	S	S	R	S	R	S	S	S	S
LEH-196	R	R	R	R	R	S	S	S	R	S	R	S	S	S	S
LEH-197	R	R	R	R	R	S	S	S	R	S	S	R	S	R	S
LEH-198	R	R	R	R	R	S	S	S	R	S	S	R	R	R	S
LEH-199	R	R	R	R	R	S	S	S	R	S	S	R	S	R	S
LEH-200	R	R	R	R	R	S	S	S	R	S	S	R	S	R	S
LEH-201	R	R	R	R	R	R	R	R	R	S	R	R	R	R	S
LEH-202	R	R	R	R	R	R	R	S	R	S	R	R	R	R	S
LEH-206	R	R	R	R	R	S	R	S	R	S	R	R	S	R	S
LEH-207	R	R	R	R	R	S	R	S	R	S	S	R	S	R	S
LEH-208	R	R	R	R	S	S	S	S	R	S	R	R	S	R	S
LEH-209	R	R	R	R	S	S	S	S	R	S	R	R	S	R	S
LEH-211	R	R	R	R	R	S	S	S	R	S	S	R	S	R	S
LEH-241	R	R	R	R	R	R	R	S	R	S	R	R	S	R	S
LEH-242	R	R	R	R	R	R	R	S	R	S	R	R	S	R	S
LEH-243	R	R	R	R	R	R	R	S	R	S	R	R	S	R	S
