# Supplementary material for: Multidrug-resistant Escherichia coli isolated from patients and surrounding hospital environments in Bangladesh: A molecular approach for the determination of pathogenicity and resistance
Source: Heliyon. 2023 Nov 7;9(11):e22109. doi: 10.1016/j.heliyon.2023.e22109 (PMC10679508; doi:10.1016/j.heliyon.2023.e22109)
Supplement: Multimedia component 4 [file mmc4.xlsx]

## Sheet: Sheet1
Supplementary Table-S4-A complete description of β-lactamse and virulence genes characterized in the 117 ESBL EC isolates
Isolate-ID	Hospital	Ward	Sample Source	Sample Type	Sampling Point	focG	kpsMII	papA	sfaS	afa	hlyD	iutA	blaSHV	blaTEM	blaCTX-M	blaOXA	blaNDM-1	blaCTX-M-1 group	blaCTX-M-9 group	blaCTX-M-2 group	blaCTX-M-8 group
LEH-1	Rajshahi	Male Medicine	Environmental	Swab	Bed Pillow	No	No	No	No	No	No	Yes	No	No	Yes	No	No	No	No	No	No
LEH-2	Rajshahi	Male Medicine	Environmental	Swab	Bed Pillow	No	No	No	No	No	No	Yes	No	No	Yes	No	No	No	No	No	No
LEH-20	Rajshahi	Neonatal	Environmental	Swab	Floor	No	No	No	Yes	No	No	No	No	Yes	Yes	No	No	Yes	No	No	No
LEH-21	Rajshahi	Neonatal	Environmental	Swab	Floor	No	No	No	No	No	No	No	No	No	No	No	No	No	No	No	No
LEH-22	Rajshahi	Neonatal	Environmental	Swab	Floor	No	No	No	No	No	No	No	No	No	No	No	No	No	No	No	No
LEH-23	Rajshahi	Neonatal	Environmental	Swab	Floor	Yes	Yes	No	Yes	No	No	No	No	Yes	Yes	No	Yes	Yes	No	No	No
LEH-24	Rajshahi	Male Medicine	Environmental	Swab	Floor	Yes	Yes	No	Yes	Yes	No	No	No	Yes	Yes	No	Yes	Yes	No	No	No
LEH-25	Rajshahi	Male Medicine	Environmental	Swab	Floor	No	No	No	No	Yes	No	No	No	Yes	Yes	Yes	Yes	Yes	No	No	No
LEH-26	Rajshahi	Neonatal	Clinical	Swab	Nasal Throat	No	No	No	No	No	No	No	No	Yes	Yes	Yes	No	Yes	No	No	No
LEH-27	Rajshahi	Neonatal	Environmental	Swab	Floor	No	No	No	No	No	No	No	No	No	Yes	No	No	Yes	No	No	No
LEH-28	Rajshahi	Neonatal	Environmental	Swab	Floor	No	No	No	No	No	No	No	No	No	Yes	No	No	Yes	No	No	No
LEH-38	Rajshahi	Neonatal	Environmental	Swab	Bed Pillow	No	No	No	No	No	No	No	No	Yes	Yes	No	No	Yes	No	No	No
LEH-39	Rajshahi	Neonatal	Environmental	Swab	Bed Pillow	No	No	No	No	No	No	No	No	Yes	Yes	No	No	Yes	No	No	No
LEH-40	Rajshahi	Neonatal	Environmental	Swab	Bed Pillow	No	No	No	No	No	No	No	No	Yes	Yes	No	No	Yes	No	No	No
LEH-41	Rajshahi	Neonatal	Environmental	Swab	Bed Pillow	No	No	No	No	No	No	No	No	Yes	Yes	No	No	Yes	No	No	No
LEH-42	Rajshahi	Neonatal	Environmental	Swab	Bed Pillow	No	No	No	No	No	No	No	No	Yes	No	No	No	No	No	No	No
LEH-43	Rajshahi	Neonatal	Environmental	Swab	Bed Pillow	No	No	No	No	No	No	No	No	Yes	No	No	No	No	No	No	No
LEH-44	Rajshahi	Neonatal	Environmental	Swab	Bed Pillow	No	No	No	No	No	No	No	No	Yes	No	No	No	No	No	No	No
LEH-45	Rajshahi	Neonatal	Environmental	Swab	Bed Pillow	No	No	No	No	No	No	No	No	Yes	No	No	No	No	No	No	No
LEH-60	Rajshahi	Pediatric	Environmental	Swab	Floor	Yes	Yes	No	Yes	Yes	No	No	No	Yes	Yes	Yes	Yes	Yes	No	No	No
LEH-61	Rajshahi	Pediatric	Environmental	Swab	Floor	Yes	No	No	No	Yes	No	No	No	Yes	Yes	Yes	Yes	Yes	No	No	No
LEH-62	Rajshahi	Pediatric	Environmental	Swab	Floor	No	No	No	No	No	No	No	No	Yes	Yes	No	No	Yes	No	No	No
LEH-63	Rajshahi	Pediatric	Environmental	Swab	Bed Pillow	Yes	No	No	No	Yes	No	No	No	Yes	Yes	Yes	Yes	Yes	No	No	No
LEH-64	Rajshahi	Pediatric	Clinical	Swab	Nasal Throat	No	No	No	No	No	No	No	No	No	No	No	No	No	No	No	No
LEH-65	Rajshahi	Pediatric	Clinical	Swab	Nasal Throat	No	No	No	No	No	No	No	No	No	No	No	No	No	No	No	No
LEH-66	Rajshahi	Pediatric	Environmental	Swab	Floor	No	No	No	No	No	No	No	No	No	Yes	No	No	Yes	No	No	No
LEH-67	Rajshahi	Pediatric	Environmental	Swab	Bed Pillow	No	No	No	No	No	No	No	No	No	Yes	No	No	No	Yes	No	No
LEH-68	Rajshahi	Pediatric	Environmental	Swab	Floor	No	No	No	No	No	No	No	No	No	No	No	No	No	No	No	No
LEH-69	Rajshahi	Pediatric	Environmental	Swab	Floor	No	No	No	No	No	No	No	No	No	Yes	No	No	Yes	No	No	No
LEH-70	Rajshahi	Pediatric	Environmental	Swab	Floor	No	No	No	No	No	No	No	No	No	Yes	No	No	Yes	No	No	No
LEH-71	Rajshahi	Pediatric	Environmental	Swab	Floor	No	No	No	No	No	No	No	No	No	Yes	No	No	Yes	No	No	No
LEH-72	Rajshahi	Pediatric	Environmental	Swab	Floor	No	No	No	No	No	No	No	No	No	Yes	No	No	No	No	No	No
LEH-73	Rajshahi	Pediatric	Environmental	Swab	Floor	No	No	No	No	No	No	Yes	No	No	No	No	No	No	No	No	No
LEH-74	Rajshahi	Pediatric	Environmental	Swab	Floor	No	No	No	No	No	No	Yes	No	No	No	No	No	No	No	No	No
LEH-75	Rajshahi	Pediatric	Environmental	Swab	Floor	No	No	No	No	No	No	Yes	No	No	No	No	No	No	No	No	No
LEH-76	Rajshahi	Pediatric	Environmental	Swab	Floor	No	No	No	No	No	No	Yes	No	No	No	No	No	No	No	No	No
LEH-77	Rajshahi	Pediatric	Environmental	Swab	Floor	No	No	No	No	No	No	No	No	No	No	No	No	No	No	No	No
LEH-78	Rajshahi	Pediatric	Environmental	Swab	Floor	No	No	No	No	No	No	No	No	No	No	No	No	No	No	No	No
LEH-79	Rajshahi	Male Surgery	Environmental	Swab	Bed Railing	No	Yes	No	No	No	No	No	No	Yes	Yes	No	Yes	Yes	No	No	No
LEH-80	Rajshahi	Male Surgery	Environmental	Swab	Bed Pillow	No	No	No	No	No	No	No	No	No	Yes	No	No	Yes	No	No	No
LEH-81	Rajshahi	Male Surgery	Environmental	Swab	Bed Pillow	No	No	No	No	No	No	No	No	No	Yes	No	No	Yes	No	No	No
LEH-82	Rajshahi	Male Surgery	Environmental	Swab	Bed Pillow	No	No	No	No	No	No	No	No	No	Yes	No	No	Yes	No	No	No
LEH-83	Rajshahi	Male Surgery	Environmental	Swab	Floor	No	No	No	No	No	No	No	No	No	Yes	No	No	Yes	No	No	No
LEH-84	Rajshahi	Male Surgery	Environmental	Swab	Floor	No	No	No	No	No	No	No	No	No	Yes	No	No	Yes	No	No	No
LEH-85	Rajshahi	Male Surgery	Environmental	Swab	Floor	No	No	No	No	No	No	No	No	No	Yes	No	No	Yes	No	No	No
LEH-87	Rajshahi	Male Surgery	Clinical	Swab	Pus Sample	No	Yes	No	No	No	No	No	No	Yes	Yes	No	Yes	Yes	No	No	No
LEH-88	Rajshahi	Male Surgery	Clinical	Swab	Pus Sample	No	Yes	No	No	No	No	No	No	Yes	Yes	No	Yes	Yes	No	No	No
LEH-89	Rajshahi	Male Surgery	Clinical	Swab	Pus Sample	Yes	Yes	No	No	No	No	No	No	Yes	Yes	No	Yes	Yes	No	No	No
LEH-90	Rajshahi	Male Surgery	Clinical	Swab	Pus Sample	No	Yes	No	No	No	No	No	No	Yes	Yes	No	Yes	Yes	No	No	No
LEH-91	Rajshahi	Male Surgery	Clinical	Swab	Pus Sample	No	Yes	No	No	No	No	No	No	Yes	Yes	No	Yes	Yes	No	No	No
LEH-98	Rajshahi	Male Surgery	Environmental	Swab	Bed Railing	No	Yes	No	No	No	No	No	No	Yes	Yes	No	Yes	Yes	No	No	No
LEH-100	Rajshahi	Male Surgery	Environmental	Swab	Bed Pillow	No	No	No	No	No	No	No	No	No	Yes	No	Yes	Yes	No	No	No
LEH-102	Rangpur	Pediatric	Environmental	Swab	Floor	No	No	No	No	No	No	No	No	Yes	No	No	Yes	No	No	No	No
LEH-103	Rangpur	Pediatric	Environmental	Swab	Floor	No	No	No	No	No	No	No	No	Yes	No	No	Yes	No	No	No	No
LEH-104	Rangpur	Pediatric	Environmental	Swab	Bed Railing	No	No	No	No	No	No	Yes	No	Yes	Yes	Yes	Yes	Yes	No	No	No
LEH-105	Rangpur	Pediatric	Environmental	Swab	Floor	No	No	No	No	No	No	No	No	Yes	No	No	No	No	No	No	No
LEH-106	Rangpur	Pediatric	Environmental	Swab	Bed Pillow	No	No	No	No	No	No	No	No	Yes	Yes	No	Yes	Yes	No	No	No
LEH-107	Rangpur	Pediatric	Environmental	Swab	Floor	No	No	No	No	No	No	No	No	Yes	Yes	No	Yes	Yes	No	No	No
LEH-108	Rangpur	Pediatric	Clinical	Swab	Nasal Throat	No	No	No	No	No	No	Yes	No	No	Yes	Yes	Yes	Yes	No	No	No
LEH-109	Rangpur	Pediatric	Environmental	Swab	Floor	No	No	No	No	No	No	Yes	No	Yes	Yes	No	Yes	Yes	No	No	No
LEH-110	Rangpur	Pediatric	Clinical	Swab	Nasal Throat	No	No	No	No	No	No	Yes	No	No	Yes	Yes	Yes	Yes	No	No	No
LEH-111	Rangpur	Pediatric	Clinical	Swab	Nasal Throat	No	No	No	No	No	No	Yes	No	No	Yes	Yes	Yes	Yes	No	No	No
LEH-112	Rangpur	Pediatric	Environment	Swab	Floor	No	No	No	No	No	No	Yes	No	No	Yes	Yes	Yes	Yes	No	No	No
LEH-128	Rangpur	Neonatal	Environmental	Swab	Bed Railing	No	No	No	No	No	No	No	No	Yes	No	No	No	No	No	No	No
LEH-129	Rangpur	Neonatal	Environmental	Swab	Bed Railing	No	No	No	No	No	No	No	No	Yes	No	No	Yes	No	No	No	No
LEH-130	Rangpur	Neonatal	Environmental	Swab	Bed Railing	No	No	No	No	No	No	No	No	Yes	No	No	No	No	No	No	No
LEH-131	Rangpur	Neonatal	Environmental	Swab	Bed Railing	No	No	No	No	No	No	No	No	Yes	Yes	No	Yes	Yes	No	No	No
LEH-132	Rangpur	Neonatal	Clinical	Swab	Nasal Throat	No	No	No	No	No	No	No	No	Yes	Yes	No	Yes	Yes	No	No	No
LEH-133	Rangpur	Neonatal	Clinical	Swab	Nasal Throat	No	No	No	No	No	No	No	No	Yes	Yes	No	Yes	Yes	No	No	No
LEH-134	Rangpur	Neonatal	Clinical	Swab	Nasal Throat	No	No	No	No	No	No	No	No	Yes	Yes	No	Yes	Yes	No	No	No
LEH-135	Rangpur	Neonatal	Clinical	Swab	Pus Sample	No	No	No	No	No	No	No	No	No	Yes	No	No	Yes	No	No	No
LEH-136	Faridpur	Pediatric	Clinical	Swab	Nasal Throat	No	No	No	No	No	No	Yes	No	No	Yes	No	No	Yes	No	No	No
LEH-137	Faridpur	Neonatal	Clinical	Swab	Nasal Throat	No	No	No	No	No	No	Yes	No	No	No	No	No	No	No	No	No
LEH-138	Faridpur	Neonatal	Clinical	Swab	Nasal Throat	No	No	No	No	No	No	No	No	No	Yes	No	No	Yes	No	No	No
LEH-139	Faridpur	Neonatal	Clinical	Swab	Nasal Throat	No	No	No	No	No	No	No	No	No	Yes	No	No	Yes	No	No	No
LEH-140	Faridpur	Neonatal	Clinical	Swab	Nasal Throat	No	No	No	No	No	No	No	No	No	Yes	No	No	Yes	No	No	No
LEH-141	Faridpur	Male Surgery	Environmental	Swab	Floor	No	No	No	No	No	No	Yes	No	No	Yes	No	No	Yes	No	No	No
LEH-142	Faridpur	Male Surgery	Environmental	Swab	Bed Pillow	No	No	No	No	No	No	Yes	No	No	Yes	Yes	No	Yes	No	No	No
LEH-143	Faridpur	Male Surgery	Clinical	Swab	Pus Sample	No	No	No	No	No	No	No	No	No	No	No	No	No	No	No	No
LEH-144	Faridpur	Male Surgery	Clinical	Swab	Nasal Throat	No	No	No	No	No	No	No	No	No	Yes	No	No	Yes	No	No	No
LEH-145	Faridpur	Male Surgery	Environmental	Swab	Floor	Yes	No	No	Yes	No	No	Yes	No	No	Yes	No	Yes	Yes	No	No	No
LEH-146	Faridpur	Male Surgery	Environmental	Swab	Floor	Yes	No	No	Yes	No	No	Yes	No	No	Yes	No	Yes	Yes	No	No	No
LEH-147	Faridpur	Male Surgery	Environmental	Swab	Floor	Yes	No	No	Yes	No	No	Yes	No	No	Yes	Yes	No	Yes	No	No	No
LEH-148	Faridpur	Neonatal	Environmental	Swab	Patients Hands	No	No	No	No	No	No	No	No	No	No	Yes	No	No	No	No	No
LEH-149	Faridpur	Neonatal	Environmental	Swab	Patients Hands	No	No	No	No	No	No	No	No	No	No	No	No	No	No	No	No
LEH-150	Faridpur	Male Surgery	Clinical	Swab	Pus Sample	No	No	No	No	No	No	Yes	No	No	Yes	No	No	Yes	No	No	No
LEH-152	Faridpur	Male Surgery	Clinical	Swab	Pus Sample	No	No	No	No	No	No	No	No	No	No	No	No	No	No	No	No
LEH-159	Faridpur	Female Medicine	Clinical	Swab	Nasal Throat	No	No	No	No	No	No	No	No	No	No	No	No	No	No	No	No
LEH-160	Faridpur	Female Medicine	Clinical	Swab	Nasal Throat	No	No	No	No	No	No	No	No	No	Yes	Yes	No	Yes	No	No	No
LEH-161	Faridpur	Female Medicine	Environmental	Swab	Floor	No	No	No	No	No	No	Yes	No	Yes	Yes	No	No	Yes	No	No	No
LEH-162	Faridpur	Female Medicine	Environmental	Swab	Floor	No	No	No	No	No	No	No	No	No	Yes	No	No	Yes	No	No	No
LEH-163	Faridpur	Female Medicine	Environmental	Swab	Floor	No	No	No	No	No	No	No	No	Yes	No	No	No	No	No	No	No
LEH-164	Faridpur	Female Medicine	Clinical	Swab	Nasal Throat	No	No	No	No	No	No	No	No	No	Yes	No	No	Yes	No	No	No
LEH-165	Faridpur	Female Medicine	Environmental	Swab	Floor	No	No	No	No	No	No	No	No	No	Yes	No	No	Yes	No	No	No
LEH-166	Faridpur	Female Medicine	Environmental	Swab	Floor	No	No	No	No	No	No	No	No	No	Yes	No	No	Yes	No	No	No
LEH-167	Faridpur	Male Medicine	Environmental	Swab	Floor	No	No	No	No	No	No	No	No	No	Yes	No	No	Yes	No	No	No
LEH-168	Faridpur	Male Medicine	Clinical	Swab	Nasal Throat	No	No	No	No	No	No	No	No	No	Yes	Yes	No	Yes	No	No	No
LEH-169	Faridpur	Male Medicine	Clinical	Swab	Nasal Throat	No	No	No	No	No	No	Yes	No	No	Yes	No	No	Yes	No	No	No
LEH-170	Faridpur	Male Medicine	Clinical	Swab	Nasal Throat	No	No	No	No	No	No	No	No	No	Yes	No	No	Yes	No	No	No
LEH-192	Faridpur	Male Surgery	Clinical	Swab	Pus Sample	No	No	No	No	No	No	No	No	Yes	No	No	No	No	No	No	No
LEH-194	Faridpur	Male Surgery	Clinical	Swab	Pus Sample	No	No	No	No	No	No	No	No	No	No	No	No	No	No	No	No
LEH-195	Faridpur	Male Surgery	Clinical	Swab	Pus Sample	No	No	No	No	No	No	No	Yes	No	No	No	No	No	No	No	No
LEH-196	Faridpur	Male Surgery	Clinical	Swab	Pus Sample	No	No	No	No	No	No	No	Yes	No	No	No	No	No	No	No	No
LEH-197	Faridpur	Male Surgery	Clinical	Swab	Nasal Throat	No	No	No	No	No	No	No	No	No	No	No	No	No	No	No	No
LEH-198	Faridpur	Male Surgery	Environmental	Swab	Floor	No	No	No	No	No	No	No	No	No	No	No	No	No	No	No	No
LEH-199	Faridpur	Male Surgery	Environmental	Swab	Floor	No	No	No	No	No	No	No	No	No	No	No	No	No	No	No	No
LEH-200	Faridpur	Male Surgery	Environmental	Swab	Floor	No	No	No	No	No	No	No	No	No	No	No	No	No	No	No	No
LEH-201	Faridpur	Male Surgery	Environmental	Swab	Floor	No	No	No	No	No	No	No	No	Yes	Yes	No	Yes	Yes	No	No	No
LEH-202	Faridpur	Male Surgery	Environmental	Swab	Floor	No	No	No	No	No	No	No	No	Yes	Yes	No	Yes	Yes	No	No	No
LEH-206	Faridpur	Neonatal	Environmental	Swab	Bed Pillow	No	No	No	No	No	No	No	No	No	Yes	No	No	Yes	No	No	No
LEH-207	Faridpur	Male Surgery	Environmental	Swab	Floor	No	No	No	No	No	No	Yes	No	No	Yes	No	No	Yes	No	No	No
LEH-208	Faridpur	Neonatal	Environmental	Swab	Bed Pillow	No	No	No	No	No	No	Yes	No	No	Yes	Yes	No	No	No	No	No
LEH-209	Faridpur	Neonatal	Environmental	Swab	Bed Pillow	No	No	No	No	No	No	Yes	No	No	Yes	No	No	No	No	No	No
LEH-211	Faridpur	Male Medicine	Clinical	Swab	Nasal Throat	No	No	No	No	No	No	No	No	No	No	No	No	No	No	No	No
LEH-241	Faridpur	Male Surgery	Environmental	Swab	Patients Hands	No	Yes	No	No	No	No	No	No	Yes	Yes	No	Yes	Yes	No	No	No
LEH-242	Faridpur	Pediatric	Environmental	Swab	Floor	No	Yes	No	No	No	No	No	No	Yes	Yes	No	Yes	Yes	No	No	No
LEH-243	Faridpur	Pediatric	Environmental	Swab	Floor	No	Yes	No	No	No	No	No	No	Yes	Yes	No	Yes	Yes	No	No	No
